# Supplementary material for: Alkyltriphenylphosphonium-Functionalized Hyperbranched Polyethyleneimine Nanoparticles for Safe and Efficient Bacterial Eradication: A Structure–Property Relationship Study
Source: Int J Mol Sci. 2025 May 28;26(11):5153. doi: 10.3390/ijms26115153 (PMC12155293; doi:10.3390/ijms26115153)
Supplement: Supplementary file 1 [file ijms-26-05153-s001.zip]

Archive with 1 entries (1 files):
- ijms-3568493-supplementary.pdf
